# Supplementary material for: Olprinone, a Selective Phosphodiesterase III Inhibitor, Has Protective Effects in a Septic Rat Model after Partial Hepatectomy and Primary Rat Hepatocyte
Source: Int J Mol Sci. 2024 Jun 29;25(13):7189. doi: 10.3390/ijms25137189 (PMC11241400; doi:10.3390/ijms25137189)
Supplement: Supplementary file 1 [file ijms-25-07189-s001.zip]

Archive with 1 entries (1 files):
- ijms-2989946-supplementary.pptx
